# Supplementary material for: Percutaneous Closure of Mitral Paravalvular Leak: Long-Term Results in a Single-Center Experience
Source: J Clin Med. 2022 Aug 18;11(16):4835. doi: 10.3390/jcm11164835 (PMC9409651; doi:10.3390/jcm11164835)
Supplement: Supplementary file 1 [file jcm-11-04835-s001.zip]

Archive with 1 entries (1 files):
- jcm-1822189-supplementary.pdf
